# Supplementary material for: Characterisation of colistin resistance in Gram-negative microbiota of pregnant women and neonates in Nigeria
Source: Nat Commun. 2024 Mar 14;15:2302. doi: 10.1038/s41467-024-45673-6 (PMC10940312; doi:10.1038/s41467-024-45673-6)
Supplement: Supplementary file 3 — Supplementary Data 1 [file 41467_2024_45673_MOESM3_ESM.xlsx]

## Sheet: Sheet1
Code	Species (carriage)	MCR variant	MIC Colistin#1	MIC Colistin#2	MIC Colistin#3	MIC median Colistin	S, I, R Colistin	MIC Gentamicin#1	MIC Gentamicin#2	MIC Gentamicin#3	MIC Gentamicin	S, I, R Gentamicin	MIC Ampicillin#1	MIC Ampicillin#2	MIC Ampicillin#3	MIC Ampicillin	S, I, R, Ampicillin	MIC Meropenem#1	MIC Meropenem#2	MIC Meropenem#3	MIC Meropenem	S, I, R, Meropenem
NN-MR49-2	Klebsiella quasipneumoniae	mcr-1.1	32	>16	32	32	R	>4	>4	>4	>4	R	>16	>16	>16	>16	R	0.06	0.06	0.06	0.06	S
NN-MR49-1	Escherichia Colistini	mcr-1.1	16	16	16	16	R	>4	>4	>4	>4	R	>16	>16	>16	>16	R	0.06	0.06	0.06	0.06	S
NW-MR1609	Shigella sp.	mcr-1.1	16	16	16	16	R	0.5	0.5	0.5	0.5	S	>16	>16	>16	>16	R	0.06	0.06	0.06	0.06	S
NN-MR1778	Enterobacter cloacae (poor match)	mcr-10	>32	>16	>32	>32	R	0.25	0.25	0.25	0.25	S	>16	>16	>16	>16	R	0.06	0.06	0.06	0.06	S
NW-MR1280	Enterobacter kobei	mcr-10	0.25	0.25	0.25	0.25	S	0.25	0.25	0.25	0.25	S	16	>16	8	16	R	0.032	0.06	0.03	0.032	S
NW-MR576	Enterobacter kobei	mcr-10	>32	>16	>32	>32	R	0.25	0.25	0.25	0.25	S	>16	>16	>16	>16	R	0.06	0.06	0.06	0.06	S
NK-MR1610	Enterobacter asburiae	mcr-10	>32	>16	>32	>32	R	0.25	0.5	0.25	0.25	S	>16	>16	>16	>16	R	0.06	0.06	0.06	0.06	S
NN-MR1335	Enterobacter asburiae	mcr-10	>32	>16	>32	>32	R	0.125	0.125	0.125	0.125	S	2	2	2	2	S	0.06	0.06	0.06	0.06	S
NK-BR1684A	Enterobacter asburiae	mcr-10	>32	>16	>32	>32	R	>4	>4	>4	>4	R	>16	>16	>16	>16	R	16	16	16	16	R
NW-MR132	Enterobacter kobei	mcr-10	>32	>16	>32	>32	R	0.125	0.25	0.25	0.25	S	>16	>16	>16	>16	R	0.06	0.06	0.06	0.06	S
NK-BR0330	Enterobacter cloacae	N/A	>32	>32	>32	>32	R	0.5	0.5	0.5	0.5	S	>16	>16	>16	>16	R	0.016	0.016	0.016	0.016	S
NK-BR0792	Enterobacter bugandensis	N/A	>32	>32	>32	>32	R	0.5	0.5	0.5	0.5	S	>16	>16	>16	>16	R	0.032	0.032	0.03	0.032	S
NK-BR0835	Enterobacter cloacae	N/A	>32	>32	>32	>32	R	0.5	0.5	0.5	0.5	S	>16	>16	>16	>16	R	0.032	0.032	0.016	0.032	S
NK-BR1088	Enterobacter cloacae	N/A	>32	>16	>32	>32	R	0.25	0.25	0.25	0.25	S	>16	>16	>16	>16	R	0.06	0.06	0.06	0.06	S
NK-BR1112	Enterobacter cloacae	N/A	>32	>32	>32	>32	R	0.5	0.5	0.5	0.5	S	>16	>16	>16	>16	R	0.032	0.016	0.016	0.032	S
NK-BR1120	Enterobacter hormaechei	N/A	32	32	16	32	R	0.5	0.25	0.5	0.5	S	>16	>16	>16	>16	R	0.064	0.06	0.06	0.06	S
NK-BR1219	Enterobacter asburiae	N/A	0.25	0.25	16	0.25	S	0.5	0.25	0.5	0.5	S	>16	>16	>16	>16	R	0.032	0.032	0.03	0.032	S
NK-BR1228	Enterobacter cloacae	N/A	>32	>16	>32	>32	R	0.25	0.25	0.25	0.25	S	>16	>16	>16	>16	R	0.06	0.125	0.06	0.06	S
NK-BR1299	Enterobacter bugandensis	N/A	>32	>32	>32	>32	R	0.5	0.5	0.5	0.5	S	>16	>16	>16	>16	R	0.032	0.032	0.03	0.032	S
NK-BR1331	Enterobacter cloacae	N/A	>32	>32	>32	>32	R	0.5	0.5	0.5	0.5	S	>16	>16	>16	>16	R	0.032	0.032	0.03	0.032	S
NK-BR1574	Enterobacter cloacae	N/A	0.25	0.25	0.25	0.25	S	0.5	0.5	0.5	0.5	S	>16	>16	>16	>16	R	0.016	0.016	0.03	0.016	S
NK-BR1589	Enterobacter cloacae	N/A	>32	>32	>32	>32	R	0.5	0.5	0.5	0.5	S	>16	>16	>16	>16	R	0.032	0.032	0.03	0.032	S
NK-BR1660	Enterobacter bugandensis	N/A	>32	>16	>32	>32	R	0.25	0.5	0.25	0.25	S	>16	>16	>16	>16	R	0.06	0.06	0.06	0.06	S
NK-BR1791	Enterobacter cloacae	N/A	>32	>16	>32	>32	R	0.25	0.25	0.25	0.25	S	>16	>16	>16	>16	R	0.06	0.06	0.06	0.06	S
NK-BR2265	Enterobacter kobei	N/A	0.25	0.25	0.25 & 4	0.25	S	0.25	0.25	0.25	0.25	S	>16	>16	>16	>16	R	0.016	0.016	0.016	0.016	S
NK-BR3547	Enterobacter asburiae	N/A	0.25/>32	0.25/>32	0.25 & >32	>32	R	0.5	0.5	0.5	0.5	S	>16	>16	>16	>16	R	0.032	0.032	0.03	0.032	S
NK-BR5733a	Enterobacter kobei	N/A	>32	>16	>32	>32	R	0.5	0.5	0.5	0.5	S	>16	>16	>16	>16	R	0.06	0.06	0.06	0.06	S
NK-BR6374	Enterobacter bugandensis	N/A	>32	>16	>32	>32	R	0.25	0.25	0.25	0.25	S	>16	>16	>16	>16	R	0.06	0.06	0.06	0.06	S
NK-BR7018	Enterobacter cloacae	N/A	>32	>32	>32	>32	R	0.5	0.5	0.5	0.5	S	>16	>16	>16	>16	R	0.032	0.032	0.03	0.032	S
NK-MR0354	Enterobacter kobei	N/A	0.25	0.25	0.25	0.25	S	0.25	0.25	0.25	0.25	S	>16	>16	>16	>16	R	0.032	0.032	0.03	0.032	S
NK-MR0548	Enterobacter asburiae	N/A	0.25/16	0.25/32	0.25 & 4	16	R	0.5	0.5	0.5	0.5	S	>16	>16	>16	>16	R	0.064	0.06	0.06	0.06	S
NK-MR0660	Enterobacter kobei	N/A	0.25	0.25	0.25 & >32	0.25	S	0.125	0.125	0.125	0.125	S	4	4	4	4	S	0.032	0.032	0.016	0.032	S
NK-MR1299	Enterobacter kobei	N/A	>32	>16	>32	>32	R	0.25	0.25	0.25	0.25	S	>16	>16	>16	>16	R	0.06	0.06	0.06	0.06	S
NK-MR1555	Enterobacter asburiae	N/A	0.5/>32	0.25/>32	0.25 & >32	>32	R	0.5	0.25	0.25	0.25	S	>16	>16	>16	>16	R	0.032	0.032	0.03	0.032	S
NK-MR1573	Enterobacter asburiae	N/A	>32	>32	>32	>32	R	0.5	0.25	0.5	0.5	S	>16	>16	>16	>16	R	0.064	0.06	0.06	0.06	S
NK-MR5485	Enterobacter roggenkampii	N/A	>32	>16	>32	>32	R	0.25	0.5	0.25	0.25	S	>16	>16	>16	>16	R	0.06	0.06	0.06	0.06	S
NK-MR6062	Enterobacter roggenkampii	N/A	>32	>16	>32	>32	R	0.25	0.25	0.5	0.25	S	>16	>16	>16	>16	R	0.125	0.125	0.125	0.125	S
NK-MR6453	Enterobacter roggenkampii	N/A	>32	0.125/>32	0.125 & >32	>32	R	0.5	0.5	0.5	0.5	S	>16	>16	>16	>16	R	0.064	0.06	0.06	0.06	S
NK-MR7023	Enterobacter cloacae	N/A	>32	>32	>32	>32	R	0.5	0.5	0.5	0.5	S	>16	>16	>16	>16	R	0.032	0.032	0.03	0.032	S
NN-BR1102	Enterobacter cloacae	N/A	>32	>32	>32	>32	R	0.5	0.5	0.5	0.5	S	16	16	16	16	R	0.016	0.016	0.016	0.016	S
NN-BR1663	Enterobacter cloacae	N/A	>32	>32	>32	>32	R	>4	>4	>4	>4	R	>16	>16	>16	>16	R	0.032	0.032	0.03	0.032	S
NN-BR188	Enterobacter hormaechei	N/A	32	16	16	16	R	0.25	0.25	0.25	0.25	S	>16	>16	>16	>16	R	0.064	0.06	0.06	0.06	S
NN-BR400	Enterobacter hormaechei	N/A	16	16	16	16	R	0.25	0.5	0.25	0.25	S	>16	>16	>16	>16	R	0.064	0.06	0.06	0.06	S
NN-BR419	Enterobacter asburiae	N/A	0.25/>32	0.25/>32	0.25 & >32	>32	R	>4	>4	>4	>4	R	>16	>16	>16	>16	R	0.032	0.06	0.016	0.06	S
NN-BR731	Enterobacter cloacae	N/A	>32	>32	>32	>32	R	0.5	0.5	0.5	0.5	S	>16	>16	>16	>16	R	0.032	0.032	0.03	0.032	S
NN-MR1029-1	Enterobacter cloacae	N/A	>32	>16	>32	>32	R	0.25	0.25	0.25	0.25	S	4	8	8	8	S	0.06	0.06	0.06	0.06	S
NN-MR1206	Enterobacter genomosp. O	N/A	32	>16	>32	>32	R	0.25	0.25	0.25	0.25	S	>16	>16	>16	>16	R	0.06	0.06	0.06	0.06	S
NN-MR1635	Enterobacter cloacae	N/A	>32	>16	>32	>32	R	0.5	0.25	0.25	0.25	S	>16	>16	>16	>16	R	0.06	0.06	0.06	0.06	S
NN-MR1780	Enterobacter cloacae	N/A	>32	>32	>32	>32	R	0.5	0.5	0.5	0.5	S	>16	>16	>16	>16	R	0.032	0.032	0.03	0.032	S
NN-MR532	Enterobacter kobei	N/A	>32	>32	>32	>32	R	0.5	0.25	0.25	0.25	S	>16	>16	>16	>16	R	0.032	0.032	0.03	0.032	S
NW-MR128	Raoultella ornithinolytica	N/A	32	32	32	>32	R	0.25	0.25	0.25	0.25	S	>16	>16	>16	>16	R	0.032	0.032	0.03	0.032	S
NN-MR1029-2	Shigella sonnei	N/A	0.5	0.5	0.5	0.5	S	0.5	0.5	0.5	0.5	S	2	2	4	2	S	0.06	0.06	0.06	0.06	S
NN-BR129	Klebsiella quasipneumoniae	N/A	>32	32	>32	>32	R	0.5	0.25	0.25	0.25	S	>16	>16	>16	>16	R	0.032	0.06	0.03	0.032	S
NK-BR1699	Enterobacter cloacae	N/A	>32	>32	>32	>32	R	>4	>4	>4	>4	R	>16	>16	>16	>16	R	>32	>32	32	32	R
NK-MR2917	Enterobacter roggenkampii	mcr-10	>32	>16	>32	>32	R	0.25	0.5	0.5	0.5	S	4	4	4	4	S	0.06	0.06	0.06	0.06	S
NW-MR1805	Enterobacter roggenkampii	mcr-10	>32	>16	>32	>32	R	0.25	0.25	0.5	0.25	S	16	8	16	16	R	0.06	0.06	0.06	0.06	S
NK-BR3121	Enterobacter cloacae	N/A	32	32	32	32	R	0.5	0.5	0.5	0.5	S	>16	>16	>16	>16	R	0.016	0.016	0.03	0.016	S
NN-BR174	Enterobacter cloacae	N/A	>32	>32	>32	>32	R	>4	>4	>4	>4	R	>16	>16	>16	>16	R	16	16	16	16	R
NK-BR1052-1	Enterobacter cloacae	N/A	>32	>32	>32	>32	R	>4	>4	>4	>4	R	>16	>16	>16	>16	R	0.06	0.06	0.06	0.06	S
NN-MR10	Enterobacter cloacae	N/A	0.25/>32	>32	>32	>32	R	0.5	0.5	0.5	0.5	S	>16	>16	>16	>16	R	0.032	0.032	0.03	0.032	S
NN-BR1746	Enterobacter kobei	N/A	>32	0.25/>32	32	>32	R	0.5	0.25	0.25	0.25	S	>16	>16	>16	>16	R	0.032	0.032	0.03	0.032	S
NN-BR1785	Enterobacter hormaechei	N/A	32	32	16	>32	R	0.25	>4	>4	>4	R	16	>16	>16	>16	R	>32	32	32	32	R
NK-MR1200	Enterobacter kobei	N/A	>32	>32	>32	>32	R	0.25	0.25	0.25	0.25	S	>16	>16	>16	>16	R	0.016	0.032	0.03	0.016	S
NN-MR523	Enterobacter kobei	N/A	>32	>32	>32	>32	R	0.5	0.25	0.5	0.5	S	>16	>16	>16	>16	R	0.064	0.06	0.06	0.06	S
NW-MR129	Enterobacter kobei	N/A	>32	>32	>32	>32	R	0.5	0.5	0.5	0.5	S	>16	>16	>16	>16	R	0.064	0.06	0.06	0.06	S
NK-BR1253	Enterobacter kobei	N/A	0.25/>32	0.25/>32	0.25 & >32	>32	R	0.25	0.25	0.25	0.25	S	8	2	2	2	S	0.016	0.016	0.016	0.016	S
NK-BR1624	Enterobacter kobei	N/A	>32	>16	>32	>32	R	0.125	0.25	0.25	0.25	S	>16	>16	>16	>16	R	0.06	0.06	0.06	0.06	S
NK-MR4285	Enterobacter kobei	mcr-10	>32	>16	>32	>32	R	0.25	0.25	0.25	0.25	S	>16	>16	>16	>16	R	0.06	0.06	0.06	0.06	S
NK-MR4949	Enterobacter kobei	mcr-10	>32	>16	>32	>32	R	0.25	0.25	0.25	0.25	S	16	16	16	16	R	0.06	0.06	0.06	0.06	S
NK-MR5868	Enterobacter kobei	mcr-10	>32	>16	>32	>32	R	0.25	0.25	0.25	0.25	S	1	1	1	1	S	0.06	0.06	0.06	0.06	S
NN-MR24	Enterobacter kobei	N/A	>32	>32	>32	>32	R	0.5	0.25	0.5	0.5	S	16	16	8	16	R	0.032	0.032	0.03	0.032	S
NN-MR1507	Enterobacter kobei	mcr-10	>32	>16	>32	>32	R	0.25	0.25	0.25	0.25	S	>16	>16	>16	>16	R	0.06	0.06	0.06	0.06	S
NW-MR118	Enterobacter kobei	mcr-10	>32	>16	>32	>32	R	0.125	0.125	0.125	0.125	S	>16	>16	>16	>16	R	0.06	0.06	0.06	0.06	S
NW-MR554	Enterobacter kobei	mcr-10	>32	>16	>32	>32	R	0.125	0.25	0.125	0.125	S	16	16	16	16	R	0.06	0.06	0.06	0.06	S
NW-MR858	Enterobacter asburiae	mcr-10	>32	>16	>32	>32	R	0.5	0.5	0.5	0.5	S	4	4	4	4	S	0.06	0.06	0.06	0.06	S
NW-MR409	Enterobacter kobei	N/A	>32	>16	>32	>32	R	0.125	0.125	0.125	0.125	S	>16	>16	>16	>16	R	0.06	0.06	0.06	0.06	S
NK-BR1206	Enterobacter cloacae	N/A	>32	>32	>32	>32	R	0.5	0.5	0.5	0.5	S	>16	>16	>16	>16	R	0.032	0.032	0.03	0.032	S
NN-MR1213	Enterobacter cloacae	N/A	0.5	0.5	0.5	0.5	S	1	1	1	1	S	>16	>16	>16	>16	R	0.125	0.125	0.125	0.125	S
NK-BR1538	Enterobacter cloacae	N/A	>32	>16	32	32	R	0.25	0.25	0.25	0.25	S	>16	>16	>16	>16	R	0.06	0.06	0.06	0.06	S
NN-BR158	Enterobacter asburiae	mcr-10	>32	>16	>32	>32	R	0.25	0.25	0.25	0.25	S	>16	>16	>16	>16	R	0.125	0.125	0.125	0.125	S
NK-BR1683	Enterobacter cloacae	N/A	>32	>16	>32	>32	R	0.25	0.25	0.25	0.25	S	>16	>16	>16	>16	R	0.06	0.06	0.06	0.06	S
NK-BR1736	Enterobacter cloacae	N/A	>32	>32	>32	>32	R	n/g	0.5	0.5	0.5	S	n/g	>16	>16	>16	R	n/g	0.032	0.016	0.032	S
NN-BR1691	Enterobacter chengduensis	N/A	>32	16	>32	>32	R	>4	>4	>4	>4	R	>16	>16	>16	>16	R	0.064	0.06	0.06	0.06	S
NK-BR1880	Enterobacter cloacae	N/A	>32	>16	>32	>32	R	0.25	0.25	0.25	0.25	S	>16	>16	>16	>16	R	0.06	0.06	0.06	0.06	S
NK-MR6831	Enterobacter kobei	N/A	>32	>32	>32	>32	R	0.5	0.5	0.5	0.5	S	>16	>16	>16	>16	R	0.064	0.06	0.06	0.06	S
NK-BR1807	Enterobacter hormaechei	N/A	32	>16	32	32	R	0.25	0.25	0.25	0.25	S	>16	>16	>16	>16	R	0.06	0.06	0.06	0.06	S
NN-BR127	Enterobacter hormaechei	N/A	32	16	16	16	R	0.25	0.25	0.25	0.25	S	16	16	16	16	R	0.032	0.032	0.03	0.032	S
NN-MR759	Enterobacter kobei	mcr-10	>32	>16	>32	>32	R	0.25	0.25	0.25	0.25	S	>16	>16	>16	>16	R	0.5	0.5	0.5	0.5	S
NN-MR1014	Enterobacter kobei	N/A	>32	>16	>32	>32	R	0.25	0.25	0.25	0.25	S	>16	>16	>16	>16	R	0.06	0.06	0.06	0.06	S
NN-MR765	Enterobacter kobei	mcr-10	>32	>16	>32	>32	R	0.125	0.125	0.125	0.125	S	>16	>16	>16	>16	R	0.125	0.125	0.125	0.125	S
NN-MR770-1	Enterobacter kobei	mcr-10	>32	>16	>32	>32	R	0.25	0.25	0.125	0.25	S	>16	>16	>16	>16	R	0.125	0.125	0.125	0.125	S
NN-MR770-2	Enterobacter kobei	mcr-10	>32	>16	>32	>32	R	0.25	0.25	0.25	0.25	S	>16	>16	>16	>16	R	0.5	0.5	0.5	0.5	S
NN-MR773	Enterobacter kobei	mcr-10	>32	>16	>32	>32	R	0.25	0.25	0.25	0.25	S	>16	>16	>16	>16	R	0.25	0.25	0.25	0.25	S
NN-MR781	Enterobacter kobei	mcr-10	>32	>16	>32	>32	R	0.125	0.25	0.25	0.25	S	>16	>16	>16	>16	R	0.125	0.125	0.125	0.125	S
NK-BR6054-1	Enterobacter cloacae	mcr-10	>32	>16	>32	>32	R	0.5	0.25	0.5	0.5	S	>16	>16	>16	>16	R	0.06	0.06	0.06	0.06	S
NK-BR6054-2	Enterobacter cloacae	mcr-10	>32	>16	>32	>32	R	0.25	0.5	1	1	S	>16	>16	>16	>16	R	0.06	0.125	0.06	0.06	S
NW-MR2123	Enterobacter kobei	N/A	>32	>16	>32	>32	R	0.25	0.5	0.5	0.5	S	>16	>16	>16	>16	R	0.06	0.06	0.06	0.06	S
NK-BR1453	Enterobacter cloacae	N/A	>32	>32	>32	>32	R	0.5	0.5	0.5	0.5	S	16	16	16	16	R	0.032	0.032	0.03	0.032	S
NN-BR146	Enterobacter cloacae	mcr-10	>32	>16	>32	>32	R	0.25	0.25	0.25	0.25	S	>16	>16	>16	>16	R	0.06	0.06	0.06	0.06	S
NK-BR1540	Enterobacter kobei	mcr-10	>32	>16	>32	>32	R	0.25	0.25	0.25	0.25	S	>16	>16	>16	>16	R	0.06	0.06	0.06	0.06	S
NK-BR7092-1	Enterobacter kobei	N/A	>32	0.25/>32	0.25 & >32	>32	R	0.25	0.5	0.25	0.25	S	>16	>16	>16	>16	R	0.032	0.032	0.03	0.032	S
NK-BR7092-2	Enterobacter kobei	N/A	>32	>16	>32	>32	R	0.25	0.125	0.125	0.125	S	>16	>16	>16	>16	R	0.06	0.06	0.06	0.06	S
NK-MR5457	Enterobacter kobei	mcr-10	>32	>16	>32	>32	R	0.25	0.25	0.25	0.25	S	>16	>16	>16	>16	R	0.06	0.06	0.06	0.06	S
NN-BR1808	Enterobacter kobei	N/A	32	>32	>32	>32	R	>4	0.5	0.5	0.5	S	>16	>16	>16	>16	R	>32	0.032	32	32	R
NN-BR405	Enterobacter kobei	N/A	>32	>32	>32	>32	R	0.5	0.25	0.5	0.5	S	>16	>16	>16	>16	R	0.032	0.06	0.03	0.032	S
NN-MR1013	Enterobacter kobei	N/A	>32	>32	>32	>32	R	0.25	0.5	0.5	0.5	S	>16	>16	>16	>16	R	0.032	0.06	0.03	0.032	S
NN-MR4	Enterobacter kobei	mcr-10	>32	>16	>32	>32	R	0.25	0.25	0.25	0.25	S	>16	>16	>16	>16	R	0.06	0.06	0.06	0.06	S
NN-MR840	Enterobacter kobei	mcr-10	>32	>16	>32	>32	R	0.25	0.25	0.25	0.25	S	>16	>16	>16	>16	R	0.06	0.06	0.06	0.06	S
NW-MR1424	Enterobacter kobei	mcr-10	>32	>16	>32	>32	R	0.25	0.25	0.25	0.25	S	>16	>16	>16	>16	R	0.06	0.06	0.06	0.06	S
NW-MR986	Enterobacter kobei	mcr-10	>32	>16	>32	>32	R	0.125	0.25	0.25	0.25	S	>16	>16	>16	>16	R	0.06	0.06	0.06	0.06	S
NN-MR673	Enterobacter kobei	mcr-10	>32	>16	>32	>32	R	0.25	0.25	0.25	0.25	S	>16	>16	>16	>16	R	0.06	0.06	0.06	0.06	S
NK-BR1052-2	Enterobacter cloacae	mcr-10	>32	16	>32	>32	R	0.25	0.5	0.5	0.5	S	>16	>16	>16	>16	R	0.06	0.06	0.06	0.06	S
NK-BR1475	Enterobacter asburiae	N/A	>32	0.25/>32	>32	>32	R	0.5	0.5	0.5	0.5	S	>16	>16	>16	>16	R	0.032	0.06	0.03	0.032	S
NK-MR2284	Enterobacter asburiae	N/A	>32	>16	>32	>32	R	0.25	0.25	0.25	0.25	S	>16	>16	>16	>16	R	0.06	0.06	0.06	0.06	S
NN-MR1762	Enterobacter asburiae	N/A	>32	>16	>32	>32	R	0.25	0.25	0.25	0.25	S	>16	>16	>16	>16	R	0.06	0.06	0.06	0.06	S
NK-BR1564	Enterobacter roggenkampii	N/A	32	>16	>32	>32	R	0.5	0.5	0.5	0.5	S	>16	>16	>16	>16	R	0.06	0.06	0.06	0.06	S
NN-MR1188	Enterobacter asburiae	N/A	>32	>32	>32	>32	R	4	4	0.5	4	R	>16	>16	>16	>16	R	0.5	0.25	0.03	0.025	S
NN-MR1252	Enterobacter cloacae	mcr-10	>32	>16	>32	>32	R	0.25	0.25	0.25	0.25	S	>16	>16	>16	>16	R	0.06	0.06	0.06	0.06	S
NK-BR6319	Enterobacter cloacae	N/A	>32	>16	>32	>32	R	0.25	0.25	0.25	0.25	S	>16	>16	>16	>16	R	0.06	0.06	0.06	0.06	S
NW-MR1265	Enterobacter cloacae	mcr-10	>32	>16	>32	>32	R	0.25	0.5	0.25	0.25	S	>16	>16	>16	>16	R	0.06	0.06	0.06	0.06	S
NW-MR1409	Enterobacter cloacae	mcr-10	>32	>16	>32	>32	R	0.25	0.25	0.25	0.25	S	>16	>16	>16	>16	R	0.06	0.06	0.06	0.06	S
NN-BR403	Enterobacter cloacae	N/A	>32	>32	>32	>32	R	0.5	0.5	0.5	0.5	S	>16	>16	>16	>16	R	0.016	0.032	0.016	0.016	S
NN-MR803	Enterobacter cloacae (poor match)	mcr-9	0.5	0.5	0.5	0.5	S	0.25	0.5	0.25	0.25	S	>16	>16	>16	>16	R	0.25	0.5	0.5	0.5	S
NN-MR1641	Enterobacter cloacae	N/A	>32	>16	>32	>32	R	0.25	0.5	0.5	0.5	S	>16	>16	>16	>16	R	0.06	0.06	0.06	0.06	S
