# Supplementary material for: Characterisation of colistin resistance in Gram-negative microbiota of pregnant women and neonates in Nigeria
Source: Nat Commun. 2024 Mar 14;15:2302. doi: 10.1038/s41467-024-45673-6 (PMC10940312; doi:10.1038/s41467-024-45673-6)
Supplement: Supplementary file 4 — Supplementary Data 2 [file 41467_2024_45673_MOESM4_ESM.xlsx]

## Sheet: Accession numbers
SAMPLE	ALIAS- ISOLATE CODE	EXPERIMENT	ACCESSION
ERS14349761	NK-BR0330	ERX10139577	ERR10670769
ERS14349756	NK-BR0792	ERX10139578	ERR10670770
ERS14349762	NK-BR0835	ERX10139622	ERR10670814
ERS14349763	NK-BR1052-1	ERX10139623	ERR10670815
ERS14349764	NK-BR1052-2	ERX10139602	ERR10670794
ERS14349765	NK-BR1088	ERX10139624	ERR10670816
ERS14349766	NK-BR1112	ERX10139579	ERR10670771
ERS14349808	NK-BR1120	ERX10139603	ERR10670795
ERS14349767	NK-BR1206	ERX10139580	ERR10670772
ERS14349740	NK-BR1219	ERX10139604	ERR10670796
ERS14349768	NK-BR1228	ERX10139581	ERR10670773
ERS14349815	NK-BR1253	ERX10139582	ERR10670774
ERS14349757	NK-BR1299	ERX10139605	ERR10670797
ERS14349769	NK-BR1331	ERX10139606	ERR10670798
ERS14349770	NK-BR1453	ERX10139607	ERR10670799
ERS14349741	NK-BR1475	ERX10139609	ERR10670801
ERS14349771	NK-BR1538	ERX10139583	ERR10670775
ERS14349816	NK-BR1540	ERX10139584	ERR10670776
ERS14349864	NK-BR1564	ERX10139610	ERR10670802
ERS14349772	NK-BR1574	ERX10139625	ERR10670817
ERS14349773	NK-BR1589	ERX10139611	ERR10670803
ERS14349817	NK-BR1624	ERX10139612	ERR10670804
ERS14349758	NK-BR1660	ERX10139613	ERR10670805
ERS14349774	NK-BR1683	ERX10139585	ERR10670777
ERS14349742	NK-BR1684A	ERX10139626	ERR10670818
ERS14349775	NK-BR1699	ERX10139586	ERR10670778
ERS14349776	NK-BR1736	ERX10139615	ERR10670807
ERS14349777	NK-BR1791	ERX10139616	ERR10670808
ERS14349809	NK-BR1807	ERX10139617	ERR10670809
ERS14349778	NK-BR1880	ERX10139627	ERR10670819
ERS14349818	NK-BR2265	ERX10139587	ERR10670779
ERS14349779	NK-BR3121	ERX10139628	ERR10670820
ERS14349743	NK-BR3547	ERX10139629	ERR10670821
ERS14349780	NK-BR4176	ERX10139618	ERR10670810
ERS14349819	NK-BR5733a	ERX10139630	ERR10670822
ERS14349781	NK-BR6054-1	ERX10139619	ERR10670811
ERS14349782	NK-BR6054-2	ERX10139620	ERR10670812
ERS14349783	NK-BR6319	ERX10139621	ERR10670813
ERS14349759	NK-BR6374	ERX10139588	ERR10670780
ERS14349784	NK-BR7018	ERX10139589	ERR10670781
ERS14349820	NK-BR7092-1	ERX10139631	ERR10670823
ERS14349821	NK-BR7092-2	ERX10139590	ERR10670782
ERS14349822	NK-MR0354	ERX10139640	ERR10670832
ERS14349744	NK-MR0548	ERX10139645	ERR10670837
ERS14349823	NK-MR0660	ERX10139651	ERR10670843
ERS14349824	NK-MR1200	ERX10139632	ERR10670824
ERS14349825	NK-MR1299	ERX10139633	ERR10670825
ERS14349745	NK-MR1555	ERX10139634	ERR10670826
ERS14349826	NK-MR1571	ERX10139665	ERR10670857
ERS14349746	NK-MR1573	ERX10139635	ERR10670827
ERS14349747	NK-MR1610	ERX10139636	ERR10670828
ERS14349827	NK-MR2027	ERX10139637	ERR10670829
ERS14349748	NK-MR2284	ERX10139638	ERR10670830
ERS14349865	NK-MR2917	ERX10139639	ERR10670831
ERS14349828	NK-MR4285	ERX10139641	ERR10670833
ERS14349829	NK-MR4949	ERX10139642	ERR10670834
ERS14349830	NK-MR5457	ERX10139643	ERR10670835
ERS14349785	NK-MR5472	ERX10139644	ERR10670836
ERS14349866	NK-MR5485	ERX10139646	ERR10670838
ERS14349831	NK-MR5868	ERX10139647	ERR10670839
ERS14349749	NK-MR5956	ERX10139648	ERR10670840
ERS14349867	NK-MR6062	ERX10139649	ERR10670841
ERS14349868	NK-MR6453	ERX10139650	ERR10670842
ERS14349832	NK-MR6831	ERX10139652	ERR10670844
ERS14349786	NK-MR7023	ERX10139653	ERR10670845
ERS14349787	NN-BR1102	ERX10139591	ERR10670783
ERS14349833	NN-BR117	ERX10139592	ERR10670784
ERS14349810	NN-BR127	ERX10139593	ERR10670785
ERS14349872	NN-BR129	ERX10139658	ERR10670850
ERS14349788	NN-BR146	ERX10139608	ERR10670800
ERS14349750	NN-BR158	ERX10139654	ERR10670846
ERS14349871	NN-BR1602	ERX10139696	ERR10670888
ERS14349789	NN-BR1663	ERX10139655	ERR10670847
ERS14349790	NN-BR1663r1	ERX10139614	ERR10670806
ERS14349760	NN-BR1691	ERX10139594	ERR10670786
ERS14349791	NN-BR174	ERX10139659	ERR10670851
ERS14349834	NN-BR1746	ERX10139595	ERR10670787
ERS14349811	NN-BR1785	ERX10139596	ERR10670788
ERS14349835	NN-BR1808	ERX10139597	ERR10670789
ERS14349812	NN-BR188	ERX10139598	ERR10670790
ERS14349813	NN-BR400	ERX10139599	ERR10670791
ERS14349792	NN-BR403	ERX10139600	ERR10670792
ERS14349836	NN-BR405	ERX10139656	ERR10670848
ERS14349751	NN-BR419	ERX10139657	ERR10670849
ERS14349793	NN-BR731	ERX10139601	ERR10670793
ERS14349794	NN-MR10	ERX10139684	ERR10670876
ERS14349837	NN-MR1013	ERX10139660	ERR10670852
ERS14349838	NN-MR1014	ERX10139661	ERR10670853
ERS14349875	NN-MR1029	ERX10139686	ERR10670878
ERS14349795	NN-MR1029-1	ERX10139685	ERR10670877
ERS14349752	NN-MR1188	ERX10139662	ERR10670854
ERS14349807	NN-MR1206	ERX10139687	ERR10670879
ERS14349796	NN-MR1213	ERX10139688	ERR10670880
ERS14349797	NN-MR1252	ERX10139689	ERR10670881
ERS14349753	NN-MR1335	ERX10139663	ERR10670855
ERS14349839	NN-MR149	ERX10139693	ERR10670885
ERS14349840	NN-MR1507	ERX10139664	ERR10670856
ERS14349798	NN-MR1635	ERX10139690	ERR10670882
ERS14349799	NN-MR1641	ERX10139691	ERR10670883
ERS14349800	NN-MR1686	ERX10139666	ERR10670858
ERS14349754	NN-MR1762	ERX10139667	ERR10670859
ERS14349801	NN-MR1778	ERX10139668	ERR10670860
ERS14349802	NN-MR1780	ERX10139692	ERR10670884
ERS14349841	NN-MR196	ERX10139708	ERR10670900
ERS14349842	NN-MR24	ERX10139669	ERR10670861
ERS14349803	NN-MR291	ERX10139670	ERR10670862
ERS14349843	NN-MR4	ERX10139671	ERR10670863
ERS14349873	NN-MR49-B	ERX10139672	ERR10670864
ERS14349870	NN-MR49-P	ERX10139694	ERR10670886
ERS14349844	NN-MR523	ERX10139673	ERR10670865
ERS14349845	NN-MR532	ERX10139674	ERR10670866
ERS14349739	NN-MR659	ERX10139695	ERR10670887
ERS14349846	NN-MR673	ERX10139675	ERR10670867
ERS14349847	NN-MR759	ERX10139676	ERR10670868
ERS14349848	NN-MR765	ERX10139677	ERR10670869
ERS14349849	NN-MR770-1	ERX10139678	ERR10670870
ERS14349850	NN-MR770-2	ERX10139679	ERR10670871
ERS14349851	NN-MR773	ERX10139680	ERR10670872
ERS14349852	NN-MR781	ERX10139681	ERR10670873
ERS14349806	NN-MR803	ERX10139682	ERR10670874
ERS14349853	NN-MR840	ERX10139683	ERR10670875
ERS14349854	NW-MR118	ERX10139701	ERR10670893
ERS14349804	NW-MR1265	ERX10139702	ERR10670894
ERS14349874	NW-MR128	ERX10139697	ERR10670889
ERS14349855	NW-MR1280	ERX10139703	ERR10670895
ERS14349856	NW-MR129	ERX10139698	ERR10670890
ERS14349857	NW-MR132	ERX10139699	ERR10670891
ERS14349805	NW-MR1409	ERX10139704	ERR10670896
ERS14349858	NW-MR1424	ERX10139705	ERR10670897
ERS14349876	NW-MR1609	ERX10139706	ERR10670898
ERS14349869	NW-MR1805	ERX10139707	ERR10670899
ERS14349859	NW-MR2123	ERX10139709	ERR10670901
ERS14349860	NW-MR409	ERX10139700	ERR10670892
ERS14349861	NW-MR554	ERX10139710	ERR10670902
ERS14349862	NW-MR576	ERX10139711	ERR10670903
ERS14349755	NW-MR858	ERX10139712	ERR10670904
ERS14349814	NW-MR879	ERX10139713	ERR10670905
ERS14349863	NW-MR986	ERX10139714	ERR10670906
